# Supplementary material for: A Longitudinal 3D Live-Cell Imaging Platform to Uncover AAV Vector–Host Dynamics at Single-Cell Resolution
Source: Int J Mol Sci. 2025 Dec 25;27(1):236. doi: 10.3390/ijms27010236 (PMC12785796; doi:10.3390/ijms27010236)
Supplement: Supplementary file 1 [file ijms-27-00236-s001.zip]

Archive with 2 entries (2 files):
- ijms-4042811-supplementary proofed.pdf
- Video S1_3D segmentation of imaged HeLa cells, nucleus and rAAV2 particles.mp4
